# Supplementary material for: Role of Uric Acid in Vascular Remodeling: Cytoskeleton Changes and Migration in VSMCs
Source: Int J Mol Sci. 2023 Feb 3;24(3):2960. doi: 10.3390/ijms24032960 (PMC9917405; doi:10.3390/ijms24032960)
Supplement: Supplementary file 1 [file ijms-24-02960-s001.zip]

Archive with 1 entries (1 files):
- ijms-2179751-supplementary.pdf
